# Supplementary material for: Aerosolized Insecticide Spray Distributions and Relationships to Efficacy against Stored Product Pests
Source: Insects. 2023 Nov 28;14(12):914. doi: 10.3390/insects14120914 (PMC10744046; doi:10.3390/insects14120914)
Supplement: Supplementary file 1 [file insects-14-00914-s001.zip]

Archive with 1 entries (1 files):
- insects-2662183-supplementary.pdf
